# Supplementary material for: Experimental bacterial adaptation to the zebrafish gut reveals a primary role for immigration
Source: PLoS Biol. 2018 Dec 10;16(12):e2006893. doi: 10.1371/journal.pbio.2006893 (PMC6301714; doi:10.1371/journal.pbio.2006893)
Supplement: S1 Data — (XLSX) [file pbio.2006893.s003.xlsx]

## Sheet: Fig 2
Fig 2
Values are not log-transformed
*Ancestral data in each set is the same
Line 1							Line 2							Line 3
	Passage							Passage							Passage
Ancestor*	4	8	13	18	22		Ancestor*	4	8	13	18	22		Ancestor*	4	8	13	18	22
2.14876	800	589.286	175.325	10617.3	3986.49		2.14876	284.9	912.5	4.65278	2617.65	258.333		2.14876	9.21053	188.356	281.155	260.504	897.317
2.90909	236.364	250	428.571	377.632	232.143		2.90909	122.17	241.778	46.6667	99.2647	6750		2.90909	379.032	48.6301	0.846939	6.21442	2.32384
1.5	3600	565.476	1379.31	339.981	745.833		1.5	81.12	1333.33	1363.64	1161.77	1745.45		1.5	28.9474	217.808	10285.7	18.552	982.609
0.608696	1620.51	19.3878	174.242	150.463	356.25		0.608696	126.07	3948.39	12777.8	92.9412	22.3188		0.608696	14.1055	9.04627	755.952	273.657	272.66
0.705882	284.615	128.571	28571.4	235.518	62.8571		0.705882	1266.97	1600	90555.6	387.255	46000		0.705882	61.7188	92.2023	150	5.74764	179.348
0.208333	155.556	0.489314	42.4242	7.7732	702.128		0.208333	692.31	40800	15000	1.52506	8380.95		0.208333	1562.5	80.6697	215.714	172.46	807.453
3.28767	9600	185.065	16964.3	471.38	30.9211		3.28767	52.4	8.68966	2944.44	0.955882	44.2105		3.28767	3802.08	3848.66	2633.93	1150.89	9521.74
3.20513	1790	4.329	129.87	2693.6	43.8559		3.20513	97.44	380	68.254	15.6863	74000		3.20513	115.278	360.906	76.087	849.673	11.3811
1.06667	63.6752			22.2222			1.06667	5.42857	1911.77		191.28			1.06667	5.31661	823.529		5.34483
0.897119	2269.23			14.4737			0.897119	2.08791	235.294		1016.55			0.897119	14.3369	308.824		782.353
2.31373	124.582			2541.67			2.31373	68.3333	72.8291		1037.04			2.31373	0.544355	38.6555		5.21739
1.02655	102.341			3208.33			1.02655	575	3647.06		324.074			1.02655	0.770342	617.647		358.824
1.78788	104.734			38.1944			1.78788	233.333	2450.98		722.222			1.78788	20.8602	1300.31		1500
2.28938	12.426			16.7484			2.28938	9.375	0.462185		1205.27			2.28938	14.2315	16764.7		269.231
0.981571	20.1592			338.542			0.981571	7.5	558.824		547.619			0.981571	2.01613	67.2269		190.476
1.42639	22.2408			10.215			1.42639	0.392857	794.118		403.509			1.42639	0.16129	941.177		93.75
0.950972	10.1852						0.950972	12.1951						0.950972	6.53595			2.23214
7.58082	4.3573						7.58082	1.8847						7.58082	0.439122			116.776
	0.0662768							1.70373							57.7778			143.555
	8.43621							2.0955							1.34921			70.4406
	1.72839							119.512							104.762			539.773
	1.85185							2.51524							155.556			607.311
	4.11021							22.8658							12.7778			172.363
	0.081607							0.766551							2.27778			431.49
	20.4546
	78.3217
	5.66319
	28.7879
	4.77273
	0.581818
	2.35537
	0.703812

## Sheet: Fig 3
Fig 3
Values are not log-transformed
	Panel A					Panel B					Panel C					Panel D
	Line 1					Line 2					Line 3					CFU/gut
	EM Inoc. (5 hr)	Gavage (0.5 hr)	Gavage (5 hr)	Mouth gavage (5 hr)		EM Inoc. (5 hr)	Gavage (0.5 hr)	Gavage (5 hr)	Mouth gavage (5 hr)		EM Inoc. (5 hr)	Gavage (0.5 hr)	Gavage (5 hr)	Mouth gavage (5 hr)		EM Inoc. (5 hr)			Gavage (0.5 hr)			Gavage (5 hr)			Mouth gavage (5 hr)
	0.65	1.68	2.24	12.903		2.12	1.86	1.14	4.004		24.14	2.62	2.76	0.29		Line 1	Line 2	Line 3	Line 1	Line 2	Line 3	Line 1	Line 2	Line 3	Line 1	Line 2	Line 3
	23.64	1.34	1.13	0.00692233		3.59	1.65	1.26	0.472		2	3.6	1.86	0.468		4700	1600	400	1030	495	1820	6050	8400	3150	5	175	680
	15.79	2.78	1.69	12.903		2.69	1.75	1.48	3.375		73.89	3.05	3.1	12.5		1640	2750	1280	970	385	705	8500	6300	4850	5	50	365
	20.09	1.58	1.23	1.075		12.22	1.54	0.72	0.662		34.05	3.51	2.78	61.1111		2610	3250	785	680	605	735	15600	4550	7600	5	645	5
	15.02	1.6	1.88	0.323		2.7	1.34	0.61	0.414		52.87	3.27	2.19	0.463		1880	1800	435	750	740	595	17500	15000	7500	5	55	65
	16.08	1.88	1.84	0.358		14.81	1.68	0.68	0.186		43.1	2.56	2.1	0.113		2740	2400	2450	665	640	545	8200	155	5800	100	90	5
	19.5	1.75	1.95	0.806		4.07	1.88	1.16	1.569		44.14	3.5	1.8	0.661		1930	2150	540	490	790	650	7000	2350	3300	5	710	70
	114.12	2.38	1.32	0.403		3.75	2.77	1.25	0.665		1.49	3.5	4.14	0.278		305	2800	690	330	605	1190	4600	4680	5400	150	580	35
	10.7	1.27	0.51	0.239		1.15	1.74	0.94	1.698		1319.15	4.77	1.63	0.046		3010	1750	2150	160	405	635	1400	14900	1650	5	5	70
	60.64	0.94	0.74	0.367		1.07	1.4	0.41	2.392		829.787	3.14	5.94	4.167		995	2100	3100	115	460	940	2250	2130	3800	5	790	595
	10.37	1.19	0.92	0.882		15.23	1.8	1	9.804		780.14	5.75	1.9	0.093		5900	580	1980	195	220	830	2950	575	8150	5	65	1520
	17.61	2.3	0.98	0.922		15.68	1.15	1.15	1.287		194.53	2.03	1.89	1.068		4700	365	5520	315	250	500	3050	1580	7850	5	2800	405
	8.21	1.83	1.05	3.226		1.53	0.95	1.06	1.597		1503.55		2.89	1.62		2370	170	3240	285	420	215	3250	4950	5950	45	1240	1330
	3.61	0.67	1.28	0.512		36.94	1.73		1.961		121.58		1.23	1.157		1050	485	10600	115	575		4750	2230	9900	1170	555	45
	0.93		0.48			2.46	1.93		2.445		627.66		1.67	1.042		415	660	2040	205	500		2150		7250	10	10	220
	4.22					10.42			2.458		505.32		2.3	0.408		1250	105	2960		180		600		5000	90	5	15
	11.08								1.097					0.694		430	170	4770						20000	5	260	540
	19.05															735									5	5	200
	7.35															90									25	7720	155
	9.81															470									180	5	300
	11.39															845									5	1280	155
	9.52																								55	230	80
																									15	895	5
																									135	3060	80
																									150	4860	690
																									155	65	10
																									135	115	5
																									495	540	65
																									10	25	55
																									55	1410	15
																									60	2680	35
																									10	10	220
																									415	460	45

## Sheet: Fig 4
Fig 4
Values are not log-transformed
		Panel A									Panel B
			Ancestor			Line 1		Line 2	Line 3			Ancestor
		Time (Min)	Rep 1	Rep 2	Rep 3	Rep 1	Rep 2	Rep 1	Rep 1		Time (Min)	Rep 1								Rep 2										Rep 3
		45	50	40	0	100	50				45	3	2	6	3	2	2	30	0	1	24	3	2	0	1	0	4	6	0.9	0	1	1	0	1	2	1	2	1	2
		90	62.5		40	90					90	0	3	15	3	2	7	0	3											0	4	0	8	1	1	2	4	4	1
		135	37.5	40		100	87.5				135	15	0	1	0	16	16	0	0	1	7	0	5	0	1	1	1	57	10
		180		33.3333	30		88.8889				180									4	0	1	1	2	1	1	2	3		4	1	0	1	0	0	19	4	0	0
		225	87.5	50	77.7778	100	100				225	36	5	24	8	1	8	27	49	1	0	5	3	4	1	1	4	0	11	41	6	14	2	13	2	3	11	6
		270		62.5	100		100				270									11	7	21	73	1	0	1	6			11	14	18	26	20	13	19	15	11	28
		315		75	100		100				315									11	17	3	17	12	7	1	0
		62						88.8889			345																			33	76	93	43	86	57	33	59	44
		111						100
		178						100				Line 1
		223						87.5			Time (Min)	Rep 1								Rep 2
		283						88.8889			45	7	30	4	17	11	27	49	4	21	3	2	2	0	2	24	1	28	3
		331						100			90	9	14	32	24	14	1	12	9
		52							100		130	21	11	6	11	29	25	14	119	30	13	0	3	3	14	4	4
		104							100		175								68	12	13	4	17	27	18	37	0	34
		146							100		220	28	26	28	117	61	56	165		11	6	51	13	42	19	32	76	270
		197							100		260									25	12	81	37	68	33	9	9	8	25
		257							100		300									32	188	378	34	133	45	41	297	41	22
		295							100
												Line 2
											Time (Min)	Rep 1
											62	13	5	20	46	0	15	4	5	53
											111	14	54	81	59	37	22	46	5	5	26
											178	60	33	21	82	7	65	22	17	85
											223	106	129	84	51	4	142	0	203
											283	117	84	169	326	0.9	85	196	152	69
											331	250	200	56	110	69	1152	804	126	282
												Line 3
											Time (Min)	Rep 1
											52	12	48	84	13	96	23	20	3	9	14
											104	24	30	240	77	32	235	72	18	48	17
											146	4	17	20	35	25	76	120	27	39	47
											197	148	36	11	271	91	32	516	101	164	409
											257	73	92	71	157	121	90	328	86	72	202
											295	250	61	34	30	37	75	214	63	420

## Sheet: Fig 5
Fig 5
Values are not log-transformed
	Panel A					Panel C					Panel D					Panel E					Panel F
	Ancestor	Line 1	Line 2	Line 3		Ancestor	Line 1	Line 2	Line 3		Ancestor	Line 1	Line 2	Line 3		Ancestor	Line 1	Line 2	Line 3		Ancestor	Line 1	Line 2	Line 3
	2.56	2.39	2.61	2.77		5	265	35	910		805000	390000	1260000	1420000		10.45	27.39	27.66	24.01		0.12	0.2	0.36	0.16
	2.47	2.45	2.67	2.59		5	280	5	7150		1070000	205000	1230000	505000		11.45	27.8	29.44	24.14		0.16	0.32	0.37	0.1
	2.41	2.53	2.65	2.52		5	1550	1770	7950							16.1	26.5	26.42	22.18		0.09	0.29	0.4	0.1
	2.29	2.7	2.67	2.52		5	1210	30	1550							18.9	30.03	28.88	25.23		0.05	0.38	0.4	0.12
	1.5	1.85	2	1.7												10.62	22.86	24.57	26.12		0.14	0.6	0.2	0.22
	2	1.7	1.75	1.81												19.75	20.74	29.77	24.02		0.19	0.61	0.26	0.17
	1.45	1.6	1.6	2.2												6.69	22.51	25.42	25.19		0.13	0.5	0.3	0.2
	1.62	1.65	1.85	1.95													26.49	26.5	26.45			0.62	0.21	0.14
	1.1	1.4	1.1	1.15
	1.35	1.25	1.21	1.4
	1.12	1.5	1	1.13
	1.23	1.42	1.1	1.25

## Sheet: Fig 5, panel E and F, meta data
Fig 5, meta data for panels E and F
	Strain	Track Number	Mean Velocity	Standard Deviation	Motile Fraction	Number of Tracks
Rep 1	Ancestor	1	10.45	8.2	0.12	5457
		2	11.45	7.34	0.16	4802
		3	16.1	10.2	0.09	4958
		4	18.9	12.6	0.05	6323
	Evolved, Line 1	1	27.39	15.3	0.2	4115
		2	27.8	15.38	0.32	4734
		3	26.5	12.83	0.29	4655
		4	30.03	15.51	0.38	2364
	Evolved, Line 2	1	27.66	12.83	0.36	5916
		2	29.44	13.36	0.37	5583
		3	26.42	13.07	0.4	6605
		4	28.88	13.3	0.4	6276
	Evolved, Line 3	1	24.01	15.83	0.16	4955
		2	24.14	12.65	0.1	5439
		3	22.18	12.99	0.1	5356
		4	25.23	14.62	0.12	3642
Rep 2	Ancestor	1	10.62	6.57	0.14	5822
		2	19.75	10.52	0.19	6302
		3	6.69	10.12	0.13	9430
	Evolved, Line 1	1	22.86	10.78	0.6	5309
		2	20.74	9.44	0.61	5982
		3	22.51	10.12	0.5	6487
		4	26.49	11.54	0.62	5698
	Evolved, Line 2	1	24.57	15.38	0.2	5241
		2	29.77	12.56	0.26	6654
		3	25.42	14.21	0.3	9876
		4	26.5	13.27	0.21	4567
	Evolved, Line 3	1	26.12	13.46	0.22	6452
		2	24.02	12.83	0.17	5321
		3	25.19	15.07	0.2	8745
		4	26.45	13.62	0.14	6325

## Sheet: Fig 6
Fig 6
Values are not log-transformed
	Line 1				Line 2				Line 3
		Passage 4	Passage 18			Passage 4	Passage 18			Passage 4	Passage 18
	WT fish	10.19	22.22		WT fish	5.43	191.28		WT fish	5.32	2.23
		4.36	14.47			2.09	1016.55			14.34	116.78
		0.07	2541.67			68.33	1037.04			0.54	143.55
		8.44	3208.33			575	324.07			0.77	70.44
		1.73	38.19			233.33	722.22			20.86	539.77
		1.85	16.75			9.38	1205.27			14.23	607.31
		4.11	338.54			7.5	547.62			2.02	172.36
		0.08	10.22			0.39	403.51			0.16	431.49
		20.45	10617.3			12.2	2617.65			6.54	260.5
		78.32	377.63			1.88	99.26			0.44	6.21
		5.66	339.98			1.7	1161.76			57.78	18.55
		28.79	150.46			2.1	92.94			1.35	273.66
		4.77	235.52			119.51	387.25			104.76	5.75
		0.58	7.77			2.52	1.53			155.56	172.46
		2.36	471.38			22.87	0.96			12.78	1150.9
		0.7	2693.6			0.77	15.69			2.28	849.67
	myd88- fish	681.82	10.17		myd88- fish	81.3	2.45				5.34
		11.66	2.45			36.59	23.81				782.35
		1.47	3.07			0.66	14966				5.22
		10.84	1619.05			62.72	23.85				358.82
		11.17	453.51			292.68	1.31				1500
		40.91	2.06			250	22.53				269.23
		238.93	234.52			243.9	583.09				190.48
		259.74	5.65			195.12	8.75				93.75
		1.18	149.55			228.17	1048.61		myd88- fish	308.88	7.5
		4.58	222.46			125.4	126.98			25	3.65
		41.89	19.77			82.77	174.6			14.64	8.62
		0.14	8.47			86.52	2555.56			103.57	60.27
		12.23	1796.61			192.15	67.46			48.57	1.77
		8.88	124.02			39.8	117.91			63.95	1.91
		33.93	41.93			10.18	687.83			27.43	58.75
		3.59	247.72			5.08	846.15			45.35	12.5
										3.78	120
										4.18	8.61
										55.26	32.5
										158.73	38.67
										45.08	2.05
										14.81	10.67
										317.46	17.38
										7.94	92.22
											432.58
											7.64
											126.52
											71.43
											114.64
											129.59
											83.14
											223.4

## Sheet: S1 Fig
S1 Fig
Values are not log-transformed
	Panel A									Panel B
	Inoculum	CFU/gut								hr (post-inoculation)	107	106	5x104	4x103	4x102
	107	29000	1350	2000	4500	860	325	600		0	11000000		80000	3500	380
	106	1050	695	4650	6850	475	4550	11000		19.5	290000	65000	140000	140000	130000
	5x104	10500	45	250	1400	6200	175	70		48	240000	45000	50000	75000	110000
	4x103	8000	1300	1300	2250	700	1850	5100
	4x102	85	700	2350	90	850	4750	5

## Sheet: S3 Fig
S3 Fig
Values are not log-transformed
	24 hr	48 hr
	0.17	1
	7.18	0.5
	1.67	2.8
	2.55	2.2
	0.48	4.8
	2.3
	1.4
	4.6
	1.1

## Sheet: S4 Fig
S4 Fig
Values are not log-transformed
	4 dpf	5 dpf	6 dpf
	4450	4000	5200
	3350	1200	13000
	10800	4800	880
	6650	180	12300
	105	2200	390
	10600	210	510
	685	800	725
	12200	8450	630

## Sheet: S5 Fig
S5 Fig
Values are not log-transformed
		Passage 4			Passage 18
	Ancestor	Line 1	Line 2	Line 3	Line 1	Line 2	Line 3
	0.551196	1.05957	0.482759	0.21	0.924324	0.380117	0.292208
	0.628571	2.29371	1.02125	1.26429	1.08333	0.767241	0.895238
	0.784882	0.658683	0.743217	0.668042	1.1	0.276817	1.06438

[truncated: 7 more sheets: S6 Fig, S7 Fig, S8 FIg, S9 Fig, S10 Fig, S11 Fig, S12 Fig]
